# Supplementary material for: Aplf/Dna2 variants drive chromosomal fission and accelerate speciation in zokors
Source: Sci Adv. 2025 Sep 5;11(36):eadt2282. doi: 10.1126/sciadv.adt2282 (PMC12412657; doi:10.1126/sciadv.adt2282)
Supplement: Supplementary file 2 — Data S1 and S2 [file sciadv.adt2282_data_files_s1_and_s2.zip]

Archive with 1 entries (1 files):
- sciadv.adt2282_data_files_s1_and_s2.xlsx
