# Supplementary material for: Aplf/Dna2 variants drive chromosomal fission and accelerate speciation in zokors
Source: Sci Adv. 2025 Sep 5;11(36):eadt2282. doi: 10.1126/sciadv.adt2282 (PMC12412657; doi:10.1126/sciadv.adt2282)
Supplement: Supplementary file 2 — Data S1 and S2 [file sciadv.adt2282_data_files_s1_and_s2.zip › sciadv.adt2282_data_files_s1_and_s2.xlsx]

## Sheet: Data S1
Data S1	Climate factors (bio1~bio19) of all sampling sites
SAMPLE-SITE	Longitude	Latitude	altitude	Annual Mean Temperature	Mean Diurnal temperature Range	Isothermality	Temperature Seasonality	Max Temperature of Warmest Month	Min Temperature of Coldest Month	Temperature Annual Range	Mean Temperature of Wettest Quarter	Mean Temperature of Driest Quarter	Mean Temperature of Warmest Quarter	Mean Temperature of Coldest Quarter	Annual Precipitation	Precipitation of Wettest Month	Precipitation of Driest Month	Precipitation Seasonality	Precipitation of Wettest Quarter	Precipitation of Driest Quarter	Precipitation of Warmest Quarter	Precipitation of Coldest Quarter
DB-CBEH-1	119.96	49.78	725	-2.22	13.29	23.28	1653.9	24.7	-32.4	57.1	16.9	-20.2	16.9	-23.9	397	112	4	115.67	274	14	274	14
DB-CBEH-2	119.96	49.78	725	-2.22	13.29	23.28	1653.9	24.7	-32.4	57.1	16.9	-20.2	16.9	-23.9	397	112	4	115.67	274	14	274	14
DB-CBEH-3	119.96	49.78	725	-2.22	13.29	23.28	1653.9	24.7	-32.4	57.1	16.9	-20.2	16.9	-23.9	397	112	4	115.67	274	14	274	14
DB-CBEH-7	120.02	49.76	663.69	-2.15	13.33	23.34	1653.32	24.8	-32.3	57.1	16.97	-20.13	16.97	-23.82	397	112	4	115.67	274	14	274	14
DB-CBEH-8	120.02	49.76	666.72	-2.15	13.33	23.34	1653.32	24.8	-32.3	57.1	16.97	-20.13	16.97	-23.82	397	112	4	115.67	274	14	274	14
DB-CBEH-9	119.08	49.76	678.11	-1.69	13.29	22.88	1691.2	25.8	-32.3	58.1	17.9	-20.1	17.9	-23.82	357	107	3	120.23	252	11	252	11
DB-CBEH-10	119.98	49.76	682.53	-2.19	13.33	23.31	1653.16	24.8	-32.4	57.2	16.92	-20.18	16.92	-23.87	397	112	4	115.67	274	14	274	14
DB-CBEH-11	119.98	49.76	687.75	-2.19	13.33	23.31	1653.16	24.8	-32.4	57.2	16.92	-20.18	16.92	-23.87	397	112	4	115.67	274	14	274	14
DB-CBEH-12	120.04	49.76	656.59	NA	NA	NA	NA	NA	NA	NA	NA	NA	NA	NA	NA	NA	NA	NA	NA	NA	NA	NA
DB-ARQ-4	123.23	48.78	436	0.01	14.07	25.81	1529.96	25.2	-29.3	54.5	17.82	-19.92	17.82	-19.92	490	150	3	120.69	341	10	341	10
DB-ARQ-5	123.23	48.77	436	0.01	14.07	25.81	1529.96	25.2	-29.3	54.5	17.82	-19.92	17.82	-19.92	490	150	3	120.69	341	10	341	10
DB-ARQ-6	123.21	48.97	414.5	-0.38	14.55	26.26	1544.97	25.1	-30.3	55.4	17.57	-20.53	17.57	-20.53	494	150	3	119.95	343	10	343	10
DB-ARQ-13	122.19	48.78	694.82	-1.2	12.51	24.92	1450.91	23.3	-26.9	50.2	15.9	-19.83	15.9	-19.83	499	152	3	121.02	350	11	350	11
DB-ARQ-14	122.19	48.78	696.3	-1.2	12.51	24.92	1450.91	23.3	-26.9	50.2	15.9	-19.83	15.9	-19.83	499	152	3	121.02	350	11	350	11
CY-GYX-1	116.16	43.42	1432	0.19	13.28	26.14	1420.62	24.3	-26.5	50.8	16.68	-18.47	16.68	-18.47	336	94	3	112.51	226	9	226	9
CY-HLGL-2	115.99	41.42	964.22	1.09	11.94	26.48	1283.3	22.3	-22.8	45.1	15.97	-15.63	15.97	-15.63	469	125	3	103.84	297	12	297	12
CY-WCX-3	117.14	42.13	1579	1	12.53	27.17	1270.47	22.7	-23.4	46.1	15.78	-15.62	15.78	-15.62	455	130	2	112.93	306	9	306	9
CY-XLGL-4	119.83	45.61	1331.97	0.62	13.5	26.57	1429.77	24.9	-25.9	50.8	17.43	-17.8	17.43	-17.8	421	131	3	120.23	298	10	298	10
CY-XLGL-5	119.83	45.61	1331.97	0.62	13.5	26.57	1429.77	24.9	-25.9	50.8	17.43	-17.8	17.43	-17.8	421	131	3	120.23	298	10	298	10
CY-HLGL-6	119.85	45.63	954.22	0.34	13.47	26.46	1431.45	24.7	-26.2	50.9	17.18	-18.1	17.18	-18.1	426	132	3	119.85	301	10	301	10
CY-HLGL-7	119.85	45.63	964.22	0.34	13.47	26.46	1431.45	24.7	-26.2	50.9	17.18	-18.1	17.18	-18.1	426	132	3	119.84	301	10	301	10
CY-HLGL-8	119.85	45.63	957.79	0.34	13.47	26.46	1431.45	24.7	-26.2	50.9	17.18	-18.1	17.18	-18.1	426	132	3	119.85	301	10	301	10
CY-HLGL-9	119.85	45.63	958.94	0.34	13.47	26.46	1431.45	24.7	-26.2	50.9	17.18	-18.1	17.18	-18.1	426	132	3	119.85	301	10	301	10
CY-HLGL-10	119.85	45.63	950.8	0.34	13.47	26.46	1431.46	24.7	-26.2	50.9	17.18	-18.1	17.18	-18.1	426	132	3	119.85	301	10	301	10
CY-HLGL-11	116.16	43.4	1431.97	0.19	13.28	26.13	1420.62	24.3	-26.5	50.8	16.68	-18.47	16.68	-18.47	336	94	3	112.51	226	9	226	9
CY-GYX-12	115.69	41.67	1536	2.81	12.09	26.18	1320.9	24.6	-21.6	46.2	18.08	-14.45	18.08	-14.45	394	107	3	106.02	252	10	252	10
CY-GYX-13	115.69	41.67	1536	2.81	12.09	26.18	1320.9	24.6	-21.6	46.2	18.08	-14.45	18.08	-14.45	394	107	3	106.02	252	10	252	10

## Sheet: Data S2
Data S2	Estimated demographic populations for all models of ∂a∂i
1：M. aspalax 2：M. psilurus
model	nu1	nu2	nu1a	nu2a	nu1b	nu2b	m	m1	m2	m12	m21	m12a	m21a	m12b	m21b	T	T1	T2	T3	AIC
no_mig	102962	160694	-	-	-	-	-	-	-	-	-	-	-	-	-	293717	-	-	-	3.90902e+07
sym_mig	125127	213949	-	-	-	-	3.26143e-07	-	-	-	-	-	-	-	-	2.33958e+06	-	-	-	3.61271e+07
asym_mig	167033	149645	-	-	-	-	-	-	-	1.50316e-07	6.24123e-07	-	-	-	-	1.44585e+07	-	-	-	3.56605e+07
no_mig_size	-	-	1.142e+06	3.32175e+06	104104	153324	-	-	-	-	-	-	-	-	-	-	15381.4	280920	-	3.91267e+07
sym_mig_size	-	-	321594	41145.6	132058	219966	3.02249e-07	-	-	-	-	-	-	-	-	-	257813	2.49064e+06	-	3.6108e+07
asym_mig_size	-	-	7.58203e+06	648047	164820	152445	-	-	-	1.52524e-07	5.78858e-07	-	-	-	-	-	400099	3.70603e+06	-	3.56599e+07
sym_mig_twoepoch	141837	222057	-	-	-	-	-	1.61554e-07	5.79097e-07	-	-	-	-	-	-	-	1.18784e+06	46763.7	-	3.5791e+07
asym_mig_twoepoch	162475	153617	-	-	-	-	-	-	-	-	-	1.07762e-06	3.44649e-07	1.61643e-07	6.0822e-07		3.33571e+07	5.73687e+06	-	3.56631e+07
anc_asym_mig	103960	111844	-	-	-	-	-	-	-	2.89705e-07	1.35334e-06	-	-	-	-	-	541992	49643.6	-	1.18906e+07
anc_asym_mig_size	-	-	98517.5	166776	2.28334e+06	85477.1		-	-	2.83308e-07	5.54492e-07	-	-	-	-	-	1.65163e+07	13909.7	-	1.02427e+07
anc_sym_mig	114636	163425	-	-	-	-	3.4254e-07	-	-	-	-	-	-	-	-	-	3.0058e+06	10784.4	-	1.11191e+07
anc_sym_mig_size			105780	186982	35540.1	25311.5	3.78303e-07	-	-	-	-	-	-	-	-	-	4.41636e+06	2827.21	-	1.03579e+07
sec_contact_asym_mig	144045	137496	-	-	-	-		-	-	1.37685e-07	5.71612e-07	-	-	-	-	-	187080	1.77328e+06	-	1.01686e+07
sec_contact_asym_mig_size	-	-	1.24521e+06	34027.6	139091	129090		-	-	1.36486e-07	5.72e-07	-	-	-	-	-	1.12011e+06	1.70592e+06	-	1.01273e+07
sec_contact_asym_mig_size_three_epoch	-	-	214782	56491.7	137211	140809		-	-	1.75421e-07	5.80791e-07	-	-	-	-	-	37961	3.52977e+06	9595.19	1.04953e+07
sec_contact_asym_mig_three_epoch	74132.3	116078	-	-	-	-	-	-	-	5.78969e-05	1.97407e-05	-	-	-	-	-	5.72042e+06	229472	53895.2	1.34778e+07
sec_contact_sym_mig	102977	172789	-	-	-	-	3.11635e-07	-	-	-	-	-	-	-	-	-	7431.77	2.90158e+06	-	1.0682e+07
sec_contact_sym_mig_size	-	-	6.93697e+06	3.50376e+06	93897.7	155745	3.78763e-07	-	-	-	-	-	-	-	-	-	1.47069e+06	1.9973e+07	-	1.07828e+07
sec_contact_sym_mig_size_three_epoch	-	-	49189.9	560962	106236	103979	2.37347e-05	-	-	-	-	-	-	-	-	-	1.74781e+06	6571.53	119402	1.19293e+07
sec_contact_sym_mig_three_epoch	104685	175452	-	-	-	-	3.75479e-07	-	-	-	-	-	-	-	-	-	726501	431821	9956.08	1.10651e+07
